# Supplementary material for: Soil labile organic carbon fractions mediate microbial community assembly processes during long‐term vegetation succession in a semiarid region
Source: Imeta. 2023 Oct 22;2(4):e142. doi: 10.1002/imt2.142 (PMC10989986; doi:10.1002/imt2.142)
Supplement: Supplementary file 2 — Supporting information. [file IMT2-2-e142-s002.xlsx]

## Sheet: Table S1
Table S1. Basic information about the site.
Successional stage	Altitude (m)	Slope (°)	Plant community coverage (%)	Main plant species
Pioneer weed	1348	8−12	85	Lespedeza dahurica
Grassland	1365	10−15	95	Bothriochloa ischaemum
Shrubland	1354	12−22	83	Hippohae rhamnoides
Pioneer forest	1450	12−16	89	Populus davidiana
Climax forest	1449	10−15	95	Quercus liaotungensis

## Sheet: Table S2
Table S2. Paired comparison of bacterial community β-diversity among the soil depth. * p < 0.05 between the soil depths.
Succession stage	ANOSIM p	Adonis R2	Adonis p
Pioneer weed	0.03 *	0.41	0.02 *
Grasslands	0.03 *	0.41	0.03 *
Shrublands	0.04 *	0.44	0.03 *
Pioneer forests	0.03 *	0.27	0.04 *
Climax forests	0.02 *	0.33	0.03 *

## Sheet: Table S3
Table S3. Paired comparison of fungal community β-diversity among the soil depth. * p < 0.05 between the soil depths.
Succession stage	ANOSIM p	Adonis R2	Adonis p
Pioneer weed	0.04 *	0.24	0.02 *
Grasslands	0.03 *	0.2	0.03 *
Shrublands	0.04 *	0.24	0.1
Pioneer forests	0.13	0.17	0.13
Climax forests	0.27	0.15	0.35

## Sheet: Table S4
Table S4. Topology properties of cross-kingdom co-occurrence network of microbial communities.
Networks	Nodes	Edges	Average degree	Network diameter	Average path length	Graph density	Average clustering cocfficient	Modularity	Positive correlations (%)	Negative correlations (%)
Topsoil bacteria	423	3084	14.58	12	3.89	0.04	0.39	0.38	73	27
Subsoil bacteria	494	2100	8.5	13	3.98	0.02	0.34	0.6	68	32
Topsoil fungi	73	319	8.74	9	2.88	0.12	0.55	0.41	97	3
Subsoil fungi	49	103	4.2	6	2.58	0.1	0.42	0.4	88	12
Pioneer weed	59	41	1.39	4	1.42	0.02	0.55	0.93	66	34
Grasslands	161	143	1.776	15	4.53	0.01	0.35	0.9	69	31
Shrublands	114	142	2.49	11	4.3	0.02	0.38	0.76	64	36
Pioneer forests	55	40	1.46	4	1.97	0.03	0.43	0.85	62	38
Climax forests	181	139	1.54	6	1.86	0.01	0.51	0.97	57	43

## Sheet: Table S5
Table S5. The nodes identified as keystone taxa in the co-occurrence networks in two soil depths.
Network	Keystone species	Degree	Kingdom	Phylum	Class	Order	Family	Genus	VIP score of βNTI
Topsoil bacteria	ASV901	72	Bacteria	Proteobacteria	Alphaproteobacteria	Dongiales	Dongiaceae	Dongia	1.17
Subsoil bacteria	ASV155	33	Bacteria	Proteobacteria	Gammaproteobacteria	Burkholderiales	Nitrosomonadaceae	MND1	1.06
	ASV266	30	Bacteria	Actinobacterta	MB-A2-108	MB-A2-108	MB-A2-108	MB-A2-108	1.47
Topsoil fungi	ASV4	21	Fungi	Ascomycota	unclassified	unclassified	unclassified	unclassified	1.01
	ASV45	20	Fungi	Ascomycota	Pezizomycetes	Pezizales	Pezizaceae	unclassified	1.13
	ASV136	21	Fungi	Ascomycota	Sordariomycetes	Hypocreales	Nectriaceae	Fusarium	1.1
	ASV689	17	Fungi	Ascomycota	Sordarioclamycetes	unclassified	unclassified	unclassified	1.29
Subsoil fungi	ASV44	12	Fungi	Ascomycota	Dothideomycetes	Pleosporales	Pleosporaceae	Alternaria	1.18
	ASV70	10	Fungi	Ascomycota	Sordariomycetes	Hypocreales	Nectriaceae	Fusarium	1.03
	ASV250	12	Fungi	Ascomycota	Eurotiomycetes	Chaetothyriales	unclassified	unclassified	1.21
	ASV374	11	Fungi	Basidiomycota	Tremellomycetes	Filobasidiales	Filobasidiaceae	Filobasidium	1.08
